# Supplementary material for: New Drimane Sesquiterpenes and Polyketides from Marine-Derived Fungus Penicillium sp. TW58-16 and Their Anti-Inflammatory and α-Glucosidase Inhibitory Effects
Source: Mar Drugs. 2021 Jul 26;19(8):416. doi: 10.3390/md19080416 (PMC8398500; doi:10.3390/md19080416)
Supplement: Supplementary file 1 [file marinedrugs-19-00416-s001.zip]

Archive with 1 entries (1 files):
- marinedrugs-1293426-supplementary.pdf
